# Supplementary material for: An Unexpected Synthesis of 2-Sulfonylquinolines via Deoxygenative C2-Sulfonylation of Quinoline N-Oxides with Sulfonyl Chlorides
Source: Molecules. 2024 Jun 16;29(12):2863. doi: 10.3390/molecules29122863 (PMC11206716; doi:10.3390/molecules29122863)
Supplement: Supplementary file 1 [file molecules-29-02863-s001.zip]

Archive with 1 entries (1 files):
- molecules-3055372-supplementary.pdf
